# Supplementary material for: Effects of nitrogen and precipitation on the life history of spring- and autumn-germinated plants of Hypecoum erectum L. (Papaveraceae)
Source: PLoS One. 2025 May 9;20(5):e0321259. doi: 10.1371/journal.pone.0321259 (PMC12064035; doi:10.1371/journal.pone.0321259)
Supplement: S1 Graph — (XLS) [file pone.0321259.s001.xls]

## Sheet: Sheet1
	treatment	CK						Average value	N1						Average value	N2						Average value	N3						Average value	W30%N1						Average value	W50%N1						Average value
		Mean value of sample 1	Mean value of sample 2	Mean value of sample 3	Mean value of sample 4	Mean value of sample 5	Mean value of sample 6		Mean value of sample 1	Mean value of sample 2	Mean value of sample 3	Mean value of sample 4	Mean value of sample 5	Mean value of sample 6		Mean value of sample 1	Mean value of sample 2	Mean value of sample 3	Mean value of sample 4	Mean value of sample 5	Mean value of sample 6		Mean value of sample 1	Mean value of sample 2	Mean value of sample 3	Mean value of sample 4	Mean value of sample 5	Mean value of sample 6		Mean value of sample 1	Mean value of sample 2	Mean value of sample 3	Mean value of sample 4	Mean value of sample 5	Mean value of sample 6		Mean value of sample 1	Mean value of sample 2	Mean value of sample 3	Mean value of sample 4	Mean value of sample 5	Mean value of sample 6
Autumn-germinating plants	Height (cm)	34.2	31.8	34	32.5	30	32.1	32.4333	35.6	33.1	36.8	36.2	34.5	35.3	35.25	27.4	29.2	28.4	28.5	30.6	28.9	28.8333	33.3	33.6	32.8	34.1	31.4	32.2	32.9	35.9	35.1	35.2	35.8	38.2	35.3	35.9167	33.6	32.5	34.9	33.5	31.2	33.3	33.1667
	Leaf area (cm2)	13.6	14.4	15.3	16.9	14.8	15.2	15.0333	15.1	16.8	16.9	17.2	15.3	16.6	16.3167	9.2	8.5	9.6	10.1	9.6	9.4	9.4	8.2	7.6	7.1	8.2	8.9	8.3	8.05	14.2	13.5	14.7	13.1	15.6	14.1	14.2	21.1	20.3	20.5	21.7	19.9	20.6	20.6833
	Root length (cm)	25.6	26.1	24.5	23.2	22.8	25.2	24.5667	11.8	11.2	10.7	10.9	10.5	11.1	11.0333	11.1	12.3	14.7	11.3	12.6	12.4	12.4	13.8	13.1	12.7	14.5	14.9	13.2	13.7	12.1	14.7	13.4	13.7	12.1	13.2	13.2	20.3	20.7	17.9	17.1	16	18.4	18.4
	Number of leaves (N)	32.5	31.1	29.6	30.8	36.2	32.7	32.15	23.9	24.2	28.1	21.6	22.4	24.3	24.0833	20.2	16.1	17.4	21.3	14.9	18.5	18.0667	16.1	15.4	18.2	20.9	14.5	17.8	17.15	35.6	33.4	30.1	36.3	29.8	32.7	32.9833	40.5	43.6	45.7	40.2	40.1	42.3	42.0667
	Number of branches (N)	22.2	18.5	21.4	18.4	19.5	20.6	20.1	23.2	21.2	24.6	25.8	20.4	22.3	22.9167	18.4	17.6	16.8	18.1	19.2	18.3	18.0667	16.4	16.3	15.6	17.8	19.1	17.2	17.0667	24.8	20.9	24.5	25.2	19.6	23.1	23.0167	26.7	26.4	23.2	23.3	24.2	24.8	24.7667
	Number of seeds (N)	31.6	35.8	34.2	27.6	30.8	33.3	32.2167	30.5	30.3	33.1	26.2	30.1	30.6	30.1333	20.1	20.6	17.2	24.2	17.9	20.1	20.0167	23.5	20.5	20.3	25.7	20	22.1	22.0167	38.4	40.3	34.1	31.6	35.7	36.2	36.05	40.2	43.1	38.3	40.9	37.8	40	40.05
	Root mass (g/plant)	0.32	0.4	0.45	0.31	0.43	0.29	0.366667	0.36	0.31	0.29	0.28	0.3	0.25	0.298333	0.15	0.19	0.09	0.18	0.11	0.17	0.148333	0.18	0.2	0.11	0.19	0.21	0.16	0.175	0.37	0.39	0.41	0.33	0.45	0.42	0.395	0.65	0.69	0.51	0.44	0.52	0.48	0.548333
	Stem mass(g/plant)	0.65	0.52	0.51	0.64	0.46	0.61	0.565	0.57	0.55	0.48	0.52	0.46	0.49	0.511667	0.35	0.39	0.31	0.37	0.28	0.34	0.34	0.28	0.26	0.31	0.21	0.35	0.22	0.271667	0.82	0.75	0.87	0.79	0.84	0.81	0.813333	0.89	0.91	0.95	0.82	0.95	0.94	0.91
	Leaf mass(g/plant)	1.51	1.45	1.42	1.61	1.52	1.55	1.51	1.52	1.47	1.55	1.41	1.59	1.54	1.51333	0.74	0.82	0.71	0.73	0.88	0.85	0.788333	0.68	0.67	0.61	0.66	0.72	0.65	0.665	1.64	1.66	1.58	1.69	1.62	1.67	1.64333	1.88	1.73	1.73	1.75	1.89	1.77	1.79167
	Friut mass (g/plant)	1.11	1.24	1.18	1.25	1.09	1.07	1.15667	0.96	1.1	1.18	0.95	1.07	1.04	1.05	0.65	0.59	0.67	0.71	0.62	0.66	0.65	0.66	0.61	0.58	0.69	0.64	0.68	0.643333	1.32	1.25	1.37	1.21	1.39	1.32	1.31	1.45	1.31	1.49	1.37	1.32	1.47	1.40167
	Total mass	3.59	3.61	3.56	3.81	3.5	3.52	3.59833	3.41	3.43	3.5	3.16	3.42	3.32	3.37333	1.89	1.99	1.78	1.99	1.89	2.02	1.92667	1.8	1.74	1.61	1.75	1.92	1.71	1.755	4.15	4.05	4.23	4.02	4.3	4.22	4.16167	4.87	4.64	4.68	4.38	4.68	4.66	4.65167
	Allocation to root	0.089	0.111	0.126	0.081	0.123	0.082	0.102	0.106	0.09	0.083	0.089	0.088	0.075	0.0885	0.079	0.095	0.051	0.09	0.058	0.084	0.0761667	0.1	0.115	0.068	0.109	0.109	0.094	0.0991667	0.089	0.096	0.097	0.082	0.105	0.1	0.0948333	0.133	0.149	0.109	0.1	0.111	0.103	0.1175
	Allocation to stem	0.181	0.144	0.143	0.168	0.131	0.173	0.156667	0.167	0.16	0.137	0.165	0.135	0.148	0.152	0.185	0.196	0.174	0.186	0.148	0.168	0.176167	0.156	0.149	0.193	0.12	0.182	0.129	0.154833	0.198	0.185	0.206	0.197	0.195	0.192	0.1955	0.183	0.196	0.203	0.187	0.203	0.202	0.195667
	Allocation to leaf	0.421	0.402	0.399	0.423	0.434	0.44	0.419833	0.446	0.429	0.443	0.446	0.465	0.464	0.448833	0.392	0.412	0.399	0.367	0.464	0.421	0.409167	0.378	0.385	0.379	0.377	0.375	0.38	0.379	0.395	0.41	0.374	0.42	0.377	0.396	0.395333	0.386	0.373	0.37	0.4	0.404	0.38	0.3855
	Allocation to fruit	0.309	0.343	0.331	0.328	0.311	0.304	0.321	0.282	0.321	0.337	0.301	0.313	0.313	0.311167	0.344	0.299	0.376	0.357	0.328	0.327	0.3385	0.367	0.351	0.36	0.394	0.333	0.398	0.367167	0.318	0.309	0.324	0.301	0.323	0.313	0.314667	0.298	0.282	0.318	0.313	0.282	0.315	0.301333
	treatment	CK						Average value	N1						Average value	N2						Average value	N3						Average value	W30%N1						Average value	W50%N1						Average value
		Mean value of sample 1	Mean value of sample 2	Mean value of sample 3	Mean value of sample 4	Mean value of sample 5	Mean value of sample 6		Mean value of sample 1	Mean value of sample 2	Mean value of sample 3	Mean value of sample 4	Mean value of sample 5	Mean value of sample 6		Mean value of sample 1	Mean value of sample 2	Mean value of sample 3	Mean value of sample 4	Mean value of sample 5	Mean value of sample 6		Mean value of sample 1	Mean value of sample 2	Mean value of sample 3	Mean value of sample 4	Mean value of sample 5	Mean value of sample 6		Mean value of sample 1	Mean value of sample 2	Mean value of sample 3	Mean value of sample 4	Mean value of sample 5	Mean value of sample 6		Mean value of sample 1	Mean value of sample 2	Mean value of sample 3	Mean value of sample 4	Mean value of sample 5	Mean value of sample 6
Spring-germinating plants	Height (cm)	20.2	22.9	20.4	23	24.1	22.3	22.15	23.2	22.1	25.5	24.6	22.6	23.4	23.5667	23.4	24.1	25.9	23.6	25	24.3	24.3833	23.7	22.3	25.7	23.6	22.1	23.2	23.4333	25.1	26.7	25.3	26.1	25.8	25.6	25.7667	30.2	31.5	32.9	30.4	31.8	31.3	31.35
	Leaf area (cm2)	12.5	13.1	13.5	11.7	11.2	12.8	12.4667	10.5	12.1	11.8	10.2	11.8	11.6	11.3333	12.1	11.9	12.3	13.3	12.7	12.6	12.4833	4.2	6.4	6.1	6.5	6.5	5.9	5.93333	14.5	14.6	12.3	11.1	12.8	13	13.05	15.1	15.8	15.6	16.4	13.2	15.5	15.2667
	Root length (cm)	18.8	17.5	15.5	18.9	23.2	18.6	18.75	10.8	11.5	10.1	13.4	15.1	12.9	12.3	10.2	8.3	7.5	12.1	7.1	9.3	9.08333	20.6	25.6	16.4	17.5	15.9	19.1	19.1833	20.2	14.8	17.2	17.5	16.5	17.1	17.2167	14.4	15.3	17.4	16.7	12.1	15.2	15.1833
	Number of leaves (N)	20.2	18.8	15.6	15.1	20.4	18.3	18.0667	7.5	8.1	7.5	11.8	10.1	9.2	9.03333	8.2	10.1	10.7	8.2	7.8	9.3	9.05	6.5	7.1	8.2	8.7	9.7	8.1	8.05	14.8	16.1	20.5	13.4	15.2	16.3	16.05	20.3	20.1	15.4	16.3	18.1	18.9	18.1833
	Number of branches (N)	5.5	5.1	4.9	5.9	4.1	5.8	5.21667	7.4	8.3	10.2	6.5	7.8	8.1	8.05	10.5	9.6	7.4	6.2	7.3	8.1	8.18333	1.5	1.5	3.6	4.1	4.4	3.1	3.03333	4.3	5.3	5.9	2.8	2	4.9	4.2	6.6	4.2	5.3	5.5	3.4	5.7	5.11667
	Number of seeds (N)	15.1	15.3	16.7	14.3	13.6	15.5	15.0833	17.1	18.2	15.5	14.6	18.6	16.4	16.7333	15.6	12.2	18.4	15.5	17.4	15.9	15.8333	9.3	8.2	12.3	12.2	8	10.4	10.0667	21.3	24.2	18.6	17.6	18.6	21.5	20.3	24.5	26.9	21.6	26.8	20.2	24.1	24.0167
	Root mass (g/plant)	0.06	0.05	0.06	0.05	0.05	0.06	0.055	0.04	0.03	0.03	0.04	0.04	0.03	0.035	0.05	0.06	0.04	0.05	0.05	0.06	0.0516667	0.02	0.02	0.03	0.02	0.02	0.03	0.0233333	0.08	0.08	0.06	0.07	0.08	0.08	0.075	0.1	0.09	0.11	0.09	0.12	0.09	0.1
	Stem mass (g/plant)	0.07	0.06	0.06	0.07	0.08	0.07	0.0683333	0.09	0.08	0.1	0.09	0.08	0.08	0.0866667	0.06	0.05	0.04	0.04	0.06	0.04	0.0483333	0.03	0.03	0.03	0.04	0.03	0.04	0.0333333	0.43	0.38	0.45	0.49	0.37	0.47	0.431667	0.54	0.55	0.47	0.58	0.56	0.52	0.536667
	Leaf mass (g/plant)	0.36	0.39	0.42	0.31	0.45	0.33	0.376667	0.27	0.29	0.35	0.36	0.28	0.31	0.31	0.33	0.31	0.35	0.33	0.3	0.32	0.323333	0.16	0.18	0.21	0.14	0.11	0.17	0.161667	0.46	0.43	0.41	0.59	0.49	0.44	0.47	0.57	0.62	0.61	0.51	0.53	0.55	0.565
	Friut mass (g/plant)	0.06	0.07	0.06	0.06	0.06	0.07	0.0633333	0.07	0.07	0.08	0.07	0.08	0.07	0.0733333	0.04	0.05	0.05	0.06	0.06	0.05	0.0516667	0.02	0.03	0.02	0.03	0.02	0.02	0.0233333	0.08	0.07	0.07	0.08	0.08	0.07	0.075	0.12	0.13	0.09	0.11	0.17	0.12	0.123333
	Total mass	0.55	0.57	0.6	0.49	0.64	0.53	0.563333	0.47	0.47	0.56	0.56	0.48	0.49	0.505	0.48	0.47	0.48	0.48	0.47	0.47	0.475	0.23	0.26	0.29	0.23	0.18	0.26	0.241667	1.05	0.96	0.99	1.23	1.02	1.06	1.05167	1.33	1.39	1.28	1.29	1.38	1.28	1.325
	Allocation to root	0.109	0.088	0.1	0.102	0.078	0.113	0.0983333	0.085	0.064	0.054	0.071	0.083	0.061	0.0696667	0.104	0.128	0.083	0.104	0.106	0.128	0.108833	0.087	0.077	0.103	0.087	0.111	0.115	0.0966667	0.076	0.083	0.061	0.057	0.078	0.075	0.0716667	0.075	0.065	0.086	0.07	0.087	0.07	0.0755
	Allocation to stem	0.127	0.105	0.1	0.143	0.125	0.132	0.122	0.191	0.17	0.179	0.161	0.167	0.163	0.171833	0.125	0.106	0.083	0.083	0.128	0.085	0.101667	0.13	0.115	0.103	0.174	0.167	0.154	0.1405	0.41	0.396	0.455	0.398	0.363	0.443	0.410833	0.406	0.396	0.367	0.45	0.406	0.405	0.405
	Allocation to leaf	0.655	0.684	0.7	0.633	0.703	0.623	0.666333	0.574	0.617	0.625	0.643	0.583	0.633	0.6125	0.688	0.66	0.729	0.688	0.638	0.681	0.680667	0.696	0.692	0.724	0.609	0.611	0.654	0.664333	0.438	0.448	0.414	0.48	0.48	0.415	0.445833	0.429	0.446	0.477	0.395	0.384	0.43	0.426833
	Allocation to fruit	0.109	0.123	0.1	0.122	0.094	0.132	0.113333	0.149	0.149	0.143	0.125	0.167	0.143	0.146	0.083	0.106	0.104	0.125	0.128	0.106	0.108667	0.087	0.115	0.069	0.13	0.111	0.077	0.0981667	0.076	0.073	0.071	0.065	0.078	0.066	0.0715	0.09	0.094	0.07	0.085	0.123	0.094	0.0926667
