# Supplementary material for: Effects of nitrogen and precipitation on the life history of spring- and autumn-germinated plants of Hypecoum erectum L. (Papaveraceae)
Source: PLoS One. 2025 May 9;20(5):e0321259. doi: 10.1371/journal.pone.0321259 (PMC12064035; doi:10.1371/journal.pone.0321259)
Supplement: S1 Fig — (XLS) [file pone.0321259.s002.xls]

## Sheet: Sheet1
	treatment	10.29											average value	11.5											average value	11.12											average value	11.19											average value
		sample 1	sample 2	sample 3	sample 4	sample 5	sample 6	sample 7	sample 8	sample 9	sample 10	sample 11		sample 1	sample 2	sample 3	sample 4	sample 5	sample 6	sample 7	sample 8	sample 9	sample 10	sample 11		sample 1	sample 2	sample 3	sample 4	sample 5	sample 6	sample 7	sample 8	sample 9	sample 10	sample 11		sample 1	sample 2	sample 3	sample 4	sample 5	sample 6	sample 7	sample 8	sample 9	sample 10	sample 11
Autumn-germinating plants	CK	1	1	1	1	1	1	1	1	1	1	1	1	1	1	1	1	1	1	1	1	1	1	1	1	1	1	1	1	1	1	1	1	1	1	1	1	1	1	1	1	1	1	1	1	1	1	1	1
	N1	1	1	1	1	1	1	1	1	1	1	1	1	1	1	1	1	1	1	1	1	1	1	1	1	1	1	1	1	1	1	1	1	1	1	1	1	1	1	1	1	1	1	1	1	1	1	1	1
	N2	1	1	1	1	1	1	1	1	1	1	1	1	1	1	1	1	1	1	1	1	1	1	1	1	1	1	1	1	1	1	1	1	1	1	1	1	1	1	1	1	1	1	1	1	1	1	1	1
	N3	1	1	1	1	1	1	1	1	1	1	1	1	1	1	1	1	1	1	1	1	1	1	1	1	1	1	1	1	1	1	1	1	1	1	1	1	1	1	1	1	1	1	1	1	1	1	1	1
	W30%N1	1	1	1	1	1	1	1	1	1	1	1	1	1	1	1	1	1	1	1	1	1	1	1	1	1	1	1	1	1	1	1	1	1	1	1	1	1	1	1	1	1	1	1	1	1	1	1	1
	W50%N1	1	1	1	1	1	1	1	1	1	1	1	1	1	1	1	1	1	1	1	1	1	1	1	1	1	1	1	1	1	1	1	1	1	1	1	1	1	1	1	1	1	1	1	1	1	1	1	1
Autumn-germinating plants	treatment	3.4											average value	3.11											average value	3.18											average value	3.25											average value
		sample 1	sample 2	sample 3	sample 4	sample 5	sample 6	sample 7	sample 8	sample 9	sample 10	sample 11		sample 1	sample 2	sample 3	sample 4	sample 5	sample 6	sample 7	sample 8	sample 9	sample 10	sample 11		sample 1	sample 2	sample 3	sample 4	sample 5	sample 6	sample 7	sample 8	sample 9	sample 10	sample 11		sample 1	sample 2	sample 3	sample 4	sample 5	sample 6	sample 7	sample 8	sample 9	sample 10	sample 11
	CK	0.8	0.87	0.8	0.73	0.73	0.8	0.73	0.8	0.8	0.73	0.8	0.780909	0.6	0.73	0.6	0.73	0.73	0.73	0.6	0.73	0.67	0.6	0.67	0.671818	0.53	0.53	0.6	0.6	0.53	0.6	0.53	0.6	0.53	0.47	0.6	0.556364	0.53	0.53	0.6	0.6	0.53	0.6	0.53	0.6	0.53	0.47	0.6	0.556364
	N1	0.8	0.73	0.73	0.8	0.73	0.73	0.8	0.8	0.73	0.73	0.8	0.761818	0.8	0.73	0.73	0.8	0.73	0.73	0.8	0.8	0.73	0.73	0.8	0.761818	0.6	0.53	0.67	0.67	0.6	0.67	0.6	0.53	0.67	0.67	0.67	0.625455	0.53	0.47	0.6	0.6	0.47	0.6	0.53	0.47	0.53	0.6	0.6	0.545455
	N2	0.93	0.93	0.87	0.93	0.87	0.8	0.93	0.87	0.93	0.87	0.87	0.890909	0.8	0.73	0.87	0.8	0.8	0.73	0.87	0.8	0.87	0.73	0.87	0.806364	0.73	0.67	0.73	0.73	0.73	0.73	0.73	0.8	0.8	0.73	0.8	0.743636	0.73	0.67	0.73	0.73	0.67	0.73	0.67	0.8	0.73	0.73	0.67	0.714545
	N3	1	1	1	1	1	1	1	1	1	1	1	1	1	1	1	1	1	1	1	1	1	1	1	1	1	0.87	0.93	0.93	0.87	0.93	0.87	1	0.93	0.93	0.93	0.926364	0.93	0.8	0.87	0.93	0.87	0.87	0.8	0.93	0.87	0.93	0.87	0.879091
	W30%N1	1	0.93	0.93	1	0.93	1	1	1	0.93	0.93	0.93	0.961818	0.73	0.67	0.8	0.8	0.73	0.8	0.8	0.73	0.87	0.8	0.73	0.769091	0.67	0.6	0.73	0.73	0.67	0.67	0.73	0.67	0.8	0.8	0.73	0.709091	0.6	0.6	0.67	0.67	0.67	0.6	0.67	0.67	0.67	0.73	0.67	0.656364
	W50N1	0.93	0.93	0.93	0.93	0.93	1	0.93	1	0.93	0.93	0.93	0.942727	0.8	0.73	0.8	0.73	0.8	0.8	0.8	0.87	0.73	0.8	0.8	0.787273	0.73	0.67	0.67	0.73	0.73	0.67	0.73	0.67	0.67	0.67	0.67	0.691818	0.67	0.6	0.67	0.67	0.6	0.6	0.73	0.67	0.6	0.6	0.67	0.643636
	treatment	3.30											average value	4.6											average value	4.13											average value	4.20											average value
		sample 1	sample 2	sample 3	sample 4	sample 5	sample 6	sample 7	sample 8	sample 9	sample 10	sample 11		sample 1	sample 2	sample 3	sample 4	sample 5	sample 6	sample 7	sample 8	sample 9	sample 10	sample 11		sample 1	sample 2	sample 3	sample 4	sample 5	sample 6	sample 7	sample 8	sample 9	sample 10	sample 11		sample 1	sample 2	sample 3	sample 4	sample 5	sample 6	sample 7	sample 8	sample 9	sample 10	sample 11
Spring-germinating plants	CK	1	1	1	1	1	1	1	1	1	1	1	1	1	1	1	1	1	1	1	1	1	1	1	1	1	1	1	1	1	1	1	1	1	1	1	1	0.8	0.73	0.6	0.8	0.8	0.6	0.87	0.8	0.73	0.8	0.87	0.763636
	N1	1	1	1	1	1	1	1	1	1	1	1	1	1	1	1	1	1	1	1	1	1	1	1	1	1	1	1	1	1	1	1	1	1	1	1	1	0.73	0.8	0.67	0.73	0.67	0.73	0.67	0.73	0.73	0.73	0.8	0.726364
	N2	1	1	1	1	1	1	1	1	1	1	1	1	1	1	1	1	1	1	1	1	1	1	1	1	1	1	1	1	1	1	1	1	1	1	1	1	1	1	1	1	1	1	1	1	1	1	1	1
	N3	1	1	1	1	1	1	1	1	1	1	1	1	1	1	1	1	1	1	1	1	1	1	1	1	1	1	1	1	1	1	1	1	1	1	1	1	0.93	0.87	0.93	0.93	0.93	0.87	0.93	0.93	0.87	0.93	0.93	0.913636
	W30%N1	1	1	1	1	1	1	1	1	1	1	1	1	1	1	1	1	1	1	1	1	1	1	1	1	1	1	1	1	1	1	1	1	1	1	1	1	0.73	0.8	0.67	0.8	0.73	0.73	0.67	0.67	0.73	0.73	0.67	0.720909
	W50%N1	1	1	1	1	1	1	1	1	1	1	1	1	1	1	1	1	1	1	1	1	1	1	1	1	1	1	1	1	1	1	1	1	1	1	1	1	0.67	0.6	0.6	0.73	0.67	0.73	0.6	0.67	0.6	0.67	0.73	0.660909
[truncated: 156 more columns]
