# Supplementary material for: Effects of nitrogen and precipitation on the life history of spring- and autumn-germinated plants of Hypecoum erectum L. (Papaveraceae)
Source: PLoS One. 2025 May 9;20(5):e0321259. doi: 10.1371/journal.pone.0321259 (PMC12064035; doi:10.1371/journal.pone.0321259)
Supplement: S3 Fig — (XLS) [file pone.0321259.s004.xls]

## Sheet: Sheet1
	treatment	CK						Average value	N1						Average value	N2						Average value	N3						Average value	W30%N1						Average value	W50%N1						Average value
		Mean value of sample 1	Mean value of sample 2	Mean value of sample 3	Mean value of sample 4	Mean value of sample 5	Mean value of sample 6		Mean value of sample 1	Mean value of sample 2	Mean value of sample 3	Mean value of sample 4	Mean value of sample 5	Mean value of sample 6		Mean value of sample 1	Mean value of sample 2	Mean value of sample 3	Mean value of sample 4	Mean value of sample 5	Mean value of sample 6		Mean value of sample 1	Mean value of sample 2	Mean value of sample 3	Mean value of sample 4	Mean value of sample 5	Mean value of sample 6		Mean value of sample 1	Mean value of sample 2	Mean value of sample 3	Mean value of sample 4	Mean value of sample 5	Mean value of sample 6		Mean value of sample 1	Mean value of sample 2	Mean value of sample 3	Mean value of sample 4	Mean value of sample 5	Mean value of sample 6
Autumn-germinating plants	root (g/plant)	0.32	0.4	0.45	0.31	0.43	0.29	0.366667	0.36	0.31	0.29	0.28	0.3	0.25	0.298333	0.15	0.19	0.09	0.18	0.11	0.17	0.148333	0.18	0.2	0.11	0.19	0.21	0.16	0.175	0.37	0.39	0.41	0.33	0.45	0.42	0.395	0.65	0.69	0.51	0.44	0.52	0.48	0.548333
	stem (g/plant)	0.65	0.52	0.51	0.64	0.46	0.61	0.565	0.57	0.55	0.48	0.52	0.46	0.49	0.511667	0.35	0.39	0.31	0.37	0.28	0.34	0.34	0.28	0.26	0.31	0.21	0.35	0.22	0.271667	0.82	0.75	0.87	0.79	0.84	0.81	0.813333	0.89	0.91	0.95	0.82	0.95	0.94	0.91
	leaf (g/plant)	1.51	1.45	1.42	1.61	1.52	1.55	1.51	1.52	1.47	1.55	1.41	1.59	1.54	1.51333	0.74	0.82	0.71	0.73	0.88	0.85	0.788333	0.68	0.67	0.61	0.66	0.72	0.65	0.665	1.64	1.66	1.58	1.69	1.62	1.67	1.64333	1.88	1.73	1.73	1.75	1.89	1.77	1.79167
	friut (g/plant)	1.11	1.24	1.18	1.25	1.09	1.07	1.15667	0.96	1.1	1.18	0.95	1.07	1.04	1.05	0.65	0.59	0.67	0.71	0.62	0.66	0.65	0.66	0.61	0.58	0.69	0.64	0.68	0.643333	1.32	1.25	1.37	1.21	1.39	1.32	1.31	1.45	1.31	1.49	1.37	1.32	1.47	1.40167
	treatment	CK						Average value	N1						Average value	N2						Average value	N3						Average value	W30%N1						Average value	W50%N1						Average value
		Mean value of sample 1	Mean value of sample 2	Mean value of sample 3	Mean value of sample 4	Mean value of sample 5	Mean value of sample 6		Mean value of sample 1	Mean value of sample 2	Mean value of sample 3	Mean value of sample 4	Mean value of sample 5	Mean value of sample 6		Mean value of sample 1	Mean value of sample 2	Mean value of sample 3	Mean value of sample 4	Mean value of sample 5	Mean value of sample 6		Mean value of sample 1	Mean value of sample 2	Mean value of sample 3	Mean value of sample 4	Mean value of sample 5	Mean value of sample 6		Mean value of sample 1	Mean value of sample 2	Mean value of sample 3	Mean value of sample 4	Mean value of sample 5	Mean value of sample 6		Mean value of sample 1	Mean value of sample 2	Mean value of sample 3	Mean value of sample 4	Mean value of sample 5	Mean value of sample 6
Spring-germinating plants	root (g/plant)	0.06	0.05	0.06	0.05	0.05	0.06	0.055	0.04	0.03	0.03	0.04	0.04	0.03	0.035	0.05	0.06	0.04	0.05	0.05	0.06	0.0516667	0.02	0.02	0.03	0.02	0.02	0.03	0.0233333	0.08	0.08	0.06	0.07	0.08	0.08	0.075	0.1	0.09	0.11	0.09	0.12	0.09	0.1
	stem (g/plant)	0.07	0.06	0.06	0.07	0.08	0.07	0.0683333	0.09	0.08	0.1	0.09	0.08	0.08	0.0866667	0.06	0.05	0.04	0.04	0.06	0.04	0.0483333	0.03	0.03	0.03	0.04	0.03	0.04	0.0333333	0.43	0.38	0.45	0.49	0.37	0.47	0.431667	0.54	0.55	0.47	0.58	0.56	0.52	0.536667
	leaf (g/plant)	0.36	0.39	0.42	0.31	0.45	0.33	0.376667	0.27	0.29	0.35	0.36	0.28	0.31	0.31	0.33	0.31	0.35	0.33	0.3	0.32	0.323333	0.16	0.18	0.21	0.14	0.11	0.17	0.161667	0.46	0.43	0.41	0.59	0.49	0.44	0.47	0.57	0.62	0.61	0.51	0.53	0.55	0.565
	friut (g/plant)	0.06	0.07	0.06	0.06	0.06	0.07	0.0633333	0.07	0.07	0.08	0.07	0.08	0.07	0.0733333	0.04	0.05	0.05	0.06	0.06	0.05	0.0516667	0.02	0.03	0.02	0.03	0.02	0.02	0.0233333	0.08	0.07	0.07	0.08	0.08	0.07	0.075	0.12	0.13	0.09	0.11	0.17	0.12	0.123333
