# Supplementary material for: Effects of nitrogen and precipitation on the life history of spring- and autumn-germinated plants of Hypecoum erectum L. (Papaveraceae)
Source: PLoS One. 2025 May 9;20(5):e0321259. doi: 10.1371/journal.pone.0321259 (PMC12064035; doi:10.1371/journal.pone.0321259)
Supplement: S4 Fig — (XLS) [file pone.0321259.s005.xls]

## Sheet: Sheet1
	treatment	CK												Average value	N1												Average value	N2												Average value	N3
		Mean value of sample 1	Allocation	Mean value of sample 2	Allocation	Mean value of sample 3	Allocation	Mean value of sample 4	Allocation	Mean value of sample 5	Allocation	Mean value of sample 6	Allocation		Mean value of sample 1	Allocation	Mean value of sample 2	Allocation	Mean value of sample 3	Allocation	Mean value of sample 4	Allocation	Mean value of sample 5	Allocation	Mean value of sample 6	Allocation		Mean value of sample 1	Allocation	Mean value of sample 2	Allocation	Mean value of sample 3	Allocation	Mean value of sample 4	Allocation	Mean value of sample 5	Allocation	Mean value of sample 6	Allocation		Mean value of sample 1	Allocation	Mean value of sample 2	Allocation	Mean value of sample 3	Allocation	Mean value of sample 4	Allocation	Mean value of sample 5
Autumn-germinating plants	root (g/plant)	0.32	0.0891365	0.4	0.110803	0.45	0.126404	0.31	0.0813648	0.43	0.122857	0.29	0.0823864	0.102159	0.36	0.105572	0.31	0.090379	0.29	0.0828571	0.28	0.0886076	0.3	0.0877193	0.25	0.0753012	0.088406	0.15	0.0793651	0.19	0.0954774	0.09	0.0505618	0.18	0.0904523	0.11	0.0582011	0.17	0.0841584	0.0763693	0.18	0.1	0.2	0.114943	0.11	0.068323	0.19	0.108571	0.21
	stem (g/plant)	0.65	0.181058	0.52	0.144044	0.51	0.143258	0.64	0.167979	0.46	0.131429	0.61	0.173295	0.156844	0.57	0.167155	0.55	0.16035	0.48	0.137143	0.52	0.164557	0.46	0.134503	0.49	0.14759	0.151883	0.35	0.185185	0.39	0.19598	0.31	0.174157	0.37	0.18593	0.28	0.148148	0.34	0.168317	0.176286	0.28	0.155556	0.26	0.149425	0.31	0.192547	0.21	0.12	0.35
	leaf (g/plant)	1.51	0.420613	1.45	0.401662	1.42	0.398876	1.61	0.422572	1.52	0.434286	1.55	0.440341	0.419725	1.52	0.445748	1.47	0.428571	1.55	0.442857	1.41	0.446203	1.59	0.464912	1.54	0.463855	0.448691	0.74	0.391534	0.82	0.41206	0.71	0.398876	0.73	0.366834	0.88	0.465608	0.85	0.420792	0.409284	0.68	0.377778	0.67	0.385057	0.61	0.378882	0.66	0.377143	0.72
	friut (g/plant)	1.11	0.309192	1.24	0.34349	1.18	0.331461	1.25	0.328084	1.09	0.311429	1.07	0.303977	0.321272	0.96	0.281525	1.1	0.3207	1.18	0.337143	0.95	0.300633	1.07	0.312865	1.04	0.313253	0.31102	0.65	0.343915	0.59	0.296482	0.67	0.376404	0.71	0.356784	0.62	0.328042	0.66	0.326733	0.33806	0.66	0.366667	0.61	0.350575	0.58	0.360248	0.69	0.394286	0.64
	treatment	CK												Average value	N1												Average value	N2												Average value	N3
		Mean value of sample 1	Allocation	Mean value of sample 2	Allocation	Mean value of sample 3	Allocation	Mean value of sample 4	Allocation	Mean value of sample 5	Allocation	Mean value of sample 6	Allocation		Mean value of sample 1	Allocation	Mean value of sample 2	Allocation	Mean value of sample 3	Allocation	Mean value of sample 4	Allocation	Mean value of sample 5	Allocation	Mean value of sample 6	Allocation		Mean value of sample 1	Allocation	Mean value of sample 2	Allocation	Mean value of sample 3	Allocation	Mean value of sample 4	Allocation	Mean value of sample 5	Allocation	Mean value of sample 6	Allocation		Mean value of sample 1	Allocation	Mean value of sample 2	Allocation	Mean value of sample 3	Allocation	Mean value of sample 4	Allocation	Mean value of sample 5
Spring-germinating plants	root (g/plant)	0.06	0.109091	0.05	0.0877193	0.06	0.1	0.05	0.102041	0.05	0.078125	0.06	0.113208	0.0983639	0.04	0.0851064	0.03	0.0638298	0.03	0.0535714	0.04	0.0714286	0.04	0.0833333	0.03	0.0612245	0.069749	0.05	0.104167	0.06	0.12766	0.04	0.0833333	0.05	0.104167	0.05	0.106383	0.06	0.12766	0.108895	0.02	0.0869565	0.02	0.0769231	0.03	0.103448	0.02	0.0869565	0.02
	stem (g/plant)	0.07	0.127273	0.06	0.105263	0.06	0.1	0.07	0.142857	0.08	0.125	0.07	0.132075	0.122078	0.09	0.191489	0.08	0.170213	0.1	0.178571	0.09	0.160714	0.08	0.166667	0.08	0.163265	0.17182	0.06	0.125	0.05	0.106383	0.04	0.0833333	0.04	0.0833333	0.06	0.12766	0.04	0.0851064	0.101803	0.03	0.130435	0.03	0.115385	0.03	0.103448	0.04	0.173913	0.03
	leaf (g/plant)	0.36	0.654545	0.39	0.684211	0.42	0.7	0.31	0.632653	0.45	0.703125	0.33	0.622642	0.666196	0.27	0.574468	0.29	0.617021	0.35	0.625	0.36	0.642857	0.28	0.583333	0.31	0.632653	0.612555	0.33	0.6875	0.31	0.659574	0.35	0.729167	0.33	0.6875	0.3	0.638298	0.32	0.680851	0.680482	0.16	0.695652	0.18	0.692308	0.21	0.724138	0.14	0.608696	0.11
	friut (g/plant)	0.06	0.109091	0.07	0.122807	0.06	0.1	0.06	0.122449	0.06	0.09375	0.07	0.132075	0.113362	0.07	0.148936	0.07	0.148936	0.08	0.142857	0.07	0.125	0.08	0.166667	0.07	0.142857	0.145876	0.04	0.0833333	0.05	0.106383	0.05	0.104167	0.06	0.125	0.06	0.12766	0.05	0.106383	0.108821	0.02	0.0869565	0.03	0.115385	0.02	0.0689655	0.03	0.130435	0.02
这组数据计算标准误差以及显著性的时候用每组allocation 对应的数据，这个图做出来的是百分比的值，每一组值的总和都应该是100%。
[truncated: 30 more columns]
