# Supplementary material for: Effects of nitrogen and precipitation on the life history of spring- and autumn-germinated plants of Hypecoum erectum L. (Papaveraceae)
Source: PLoS One. 2025 May 9;20(5):e0321259. doi: 10.1371/journal.pone.0321259 (PMC12064035; doi:10.1371/journal.pone.0321259)
Supplement: S5 Fig — (XLS) [file pone.0321259.s006.xls]

## Sheet: Sheet1
	treatment	CK				Germination percentage	N1				Germination percentage	N2				Germination percentage	N3				Germination percentage	W30%N1				Germination percentage	W50%N1				Germination percentage
		repeat 1	repeat 2	repeat 3	repeat 4		repeat 1	repeat 2	repeat 3	repeat 4		repeat 1	repeat 2	repeat 3	repeat 4		repeat 1	repeat 2	repeat 3	repeat 4		repeat 1	repeat 2	repeat 3	repeat 4		repeat 1	repeat 2	repeat 3	repeat 4
Autumn-germinating plants	Germination	66.67	70	66.67	66.7	67.51	63.33	66.67	60	60	62.5	90	90	86.67	86.67	88.335	33.33	30	36.66	30	32.4975	33.33	26.67	26.67	36.67	30.835	33.33	36.67	30	30	32.5
		repeat 1	repeat 2	repeat 3	repeat 4	Dormancy percentage	repeat 1	repeat 2	repeat 3	repeat 4	Dormancy percentage	repeat 1	repeat 2	repeat 3	repeat 4	Dormancy percentage	repeat 1	repeat 2	repeat 3	repeat 4	Dormancy percentage	repeat 1	repeat 2	repeat 3	repeat 4	Dormancy percentage	repeat 1	repeat 2	repeat 3	repeat 4	Dormancy percentage
	Dormancy	33.33	30	33.33	33.3	32.49	36.67	33.33	40	40	37.5	10	10	13.33	13.33	11.665	66.67	70	63.34	70	67.5025	66.67	73.33	73.33	63.33	69.165	66.67	63.33	70	70	67.5
	treatment	CK				Germination percentage	N1				Germination percentage	N2				Germination percentage	N3				Germination percentage	W30%N1				Germination percentage	W50%N1				Germination percentage
		repeat 1	repeat 2	repeat 3	repeat 4		repeat 1	repeat 2	repeat 3	repeat 4		repeat 1	repeat 2	repeat 3	repeat 4		repeat 1	repeat 2	repeat 3	repeat 4		repeat 1	repeat 2	repeat 3	repeat 4		repeat 1	repeat 2	repeat 3	repeat 4
Spring-germinating plants	Germination	6.7	6.7	6.7	10	7.525	66.67	66.67	66.67	70	67.5025	73.33	76.67	76.67	70	74.1675	26.67	30	23.33	23.33	25.8325	80	80	80	83.33	80.8325	10	13.33	13.33	16.67	13.3325
		repeat 1	repeat 2	repeat 3	repeat 4	Dormancy percentage	repeat 1	repeat 2	repeat 3	repeat 4	Dormancy percentage	repeat 1	repeat 2	repeat 3	repeat 4	Dormancy percentage	repeat 1	repeat 2	repeat 3	repeat 4	Dormancy percentage	repeat 1	repeat 2	repeat 3	repeat 4	Dormancy percentage	repeat 1	repeat 2	repeat 3	repeat 4	Dormancy percentage
	Dormancy	93.3	93.3	93.3	90	92.475	33.33	33.33	33.33	30	32.4975	26.67	23.33	23.33	30	25.8325	73.33	70	76.67	76.67	74.1675	20	20	20	16.67	19.1675	90	86.67	86.67	83.33	86.6675
